# Supplementary material for: Integrating eye health into a child health policy in Tanzania: global and national influences
Source: Health Policy Plan. 2025 Jun 23;40(7):696–707. doi: 10.1093/heapol/czaf029 (PMC12360167; doi:10.1093/heapol/czaf029)
Supplement: czaf029_Supplementary_Data [file czaf029_supplementary_data.zip]

Archive with 2 entries (2 files):
- CZAF029_Supplementary files/final revised HPP tables .docx
- CZAF029_Supplementary files/HPP Topic Guides .docx
